# Supplementary material for: Effects of Prenatal Phthalate Exposure and Childhood Exercise on Maternal Behaviors in Female Rats at Postpartum: A Role of Oxtr Methylation in the Hypothalamus
Source: Int J Mol Sci. 2021 Sep 12;22(18):9847. doi: 10.3390/ijms22189847 (PMC8465903; doi:10.3390/ijms22189847)
Supplement: Supplementary file 1 [file ijms-22-09847-s001.zip]

Archive with 1 entries (1 files):
- ijms-1364405-supplementary.pdf
